# Supplementary material for: The Difference between Plasmon Excitations in Chemically Heterogeneous Gold and Silver Atomic Clusters
Source: Molecules. 2024 Jul 12;29(14):3300. doi: 10.3390/molecules29143300 (PMC11279591; doi:10.3390/molecules29143300)
Supplement: Supplementary file 1 [file molecules-29-03300-s001.zip]

Archive with 1 entries (1 files):
- molecules-3041959-supplementary.pdf
